# Supplementary material for: Atypical Response to Affective Touch in Children with Autism: Multi-Parametric Exploration of the Autonomic System
Source: J Clin Med. 2022 Dec 1;11(23):7146. doi: 10.3390/jcm11237146 (PMC9737198; doi:10.3390/jcm11237146)
Supplement: Supplementary file 1 [file jcm-11-07146-s001.zip]

Archive with 1 entries (1 files):
- jcm-1955537-supplementary.pdf
